# Supplementary material for: Peroxiredoxins Play an Important Role in the Regulation of Immunity and Aging in Drosophila
Source: Antioxidants (Basel). 2023 Aug 15;12(8):1616. doi: 10.3390/antiox12081616 (PMC10451867; doi:10.3390/antiox12081616)
Supplement: Supplementary file 1 [file antioxidants-12-01616-s001.zip]

Archive with 1 entries (1 files):
- antioxidants-2516360-supplementary.pdf
